# Supplementary material for: Do High Doses of Multiple Antibiotics Loaded into Bone Cement Spacers Improve the Success Rate in Staphylococcal Periprosthetic Joint Infection When Rifampicin Cannot Be Employed?
Source: Antibiotics (Basel). 2024 Jun 10;13(6):538. doi: 10.3390/antibiotics13060538 (PMC11200406; doi:10.3390/antibiotics13060538)
Supplement: Supplementary file 1 [file antibiotics-13-00538-s001.zip]

Archive with 2 entries (2 files):
- antibiotics-2976825-Annex 1.pdf
- antibiotics-2976825-Annex 2.pdf
